# Supplementary material for: Wnt/β-Catenin Signaling Activation Induces Differentiation in Human Limbal Epithelial Stem Cells Cultured Ex Vivo
Source: Biomedicines. 2023 Jun 26;11(7):1829. doi: 10.3390/biomedicines11071829 (PMC10377110; doi:10.3390/biomedicines11071829)
Supplement: Supplementary file 1 [file biomedicines-11-01829-s001.zip]

Archive with 1 entries (1 files):
- biomedicines-2401552-supplementary.pdf
